# Supplementary material for: Impact of Marasmic Malnutrition on Visceral Leishmaniasis: Progression and Treatment Efficacy in a Murine Model
Source: Nutrients. 2025 Feb 28;17(5):849. doi: 10.3390/nu17050849 (PMC11901435; doi:10.3390/nu17050849)
Supplement: Supplementary file 1 [file nutrients-17-00849-s001.zip]

Archive with 1 entries (1 files):
- nutrients-3237709-supplementary.pdf
